# Supplementary material for: Toward developing a metastatic breast cancer treatment strategy that incorporates history of response to previous treatments
Source: BMC Cancer. 2021 Mar 1;21:212. doi: 10.1186/s12885-021-07912-7 (PMC7923477; doi:10.1186/s12885-021-07912-7)
Supplement: Supplementary file 2 — Additional file 2: Supplemental Table 1. A) Cell lines used in this publication [7, 17–19]; with their transcriptional subtype and ERBB2 status; B) List of compounds used to treat the breast cancer cell lines with their generalized target, and derived IQR response data. [file 12885_2021_7912_MOESM2_ESM.zip]

Archive with 2 entries (2 files):
- SupplementalTable1AR2.xlsx
- SupplementalTable1BR2.xlsx
