# Supplementary material for: Toward developing a metastatic breast cancer treatment strategy that incorporates history of response to previous treatments
Source: BMC Cancer. 2021 Mar 1;21:212. doi: 10.1186/s12885-021-07912-7 (PMC7923477; doi:10.1186/s12885-021-07912-7)
Supplement: Supplementary file 2 — Additional file 2: Supplemental Table 1. A) Cell lines used in this publication [7, 17–19]; with their transcriptional subtype and ERBB2 status; B) List of compounds used to treat the breast cancer cell lines with their generalized target, and derived IQR response data. [file 12885_2021_7912_MOESM2_ESM.zip › SupplementalTable1AR2.xlsx]

## Sheet: Sheet1
Supplemental Table 1 A
Cell lines used in this publication (7, 17, 18, 19); with their transcriptional subtype and ERBB2 status.
Transcriptional subtype	Transcriptional subtype - ERBB2 status	Cell lines
Basal	Basal	BT20, HCC1143, HCC1187, HCC1806, HCC1937, HCC3153, HCC70, MX1, SUM149PT, SUM229PE, MDAMB468, SUM102PT, CAL120, CAL148, CAL851, CAL51, COLO824, HCC1599, HDQP1, MB157
Basal	ERBB2-amp	21NT, HCC1569, HCC1954, 21MT1, 21PT, JIMT1
Basal	ERBB2Amp	21MT2
Claudin-low	Claudin-low	BT549, HCC1395, HCC38, HS578T, MDAMB157, MDAMB231, SUM1315MO2, SUM159PT, HBL100, MDAMB436
Luminal	ERBB2-amp	AU565, BT474, HCC1419, HCC202, MDAMB361, SKBR3, UACC812, ZR7530, SUM225CWN, UACC893, EFM192A, EFM192B, EFM192C
Luminal	ERBB2Amp	HCC2218
Luminal	Luminal	600MPE, BT483, CAMA1, HCC1428, HCC2185, LY2, MCF7, MDAMB134VI, MDAMB415, MDAMB453, SUM185PE, SUM52PE, T47D, T47D_KBluc, ZR751, ZR75B, MDAMB175VII, SUM44PE, EFM19, EVSAT, MFM223
Matched normal	Matched normal	HCC1143BL, HCC38BL
Normal-like	Normal-like	184A1, 184B5, MCF10A, MCF12A, MCF10F, S1, PMC42
Unknown	Unknown	T4, HCC1008, MT3
