# Supplementary material for: Toward developing a metastatic breast cancer treatment strategy that incorporates history of response to previous treatments
Source: BMC Cancer. 2021 Mar 1;21:212. doi: 10.1186/s12885-021-07912-7 (PMC7923477; doi:10.1186/s12885-021-07912-7)
Supplement: Supplementary file 2 — Additional file 2: Supplemental Table 1. A) Cell lines used in this publication [7, 17–19]; with their transcriptional subtype and ERBB2 status; B) List of compounds used to treat the breast cancer cell lines with their generalized target, and derived IQR response data. [file 12885_2021_7912_MOESM2_ESM.zip › SupplementalTable1BR2.xlsx]

## Sheet: Sheet1
Supplemental Table 1 B
List of compounds used to treat the breast cancer cell lines with their generalized target, and derived IQR response data.
Compound	Target	Generalized Target	IQR response
17-AAG	HSP90	HSP90	0.0909
5-FdUR	DNA	antimetabolite	0.1
5-FU	Pyrimidine_analog	pyrimidine_analog	0.0971
AG1478	EGFR	EGFR	0.1444
AS-252424	PIK3CG	PIK3C	0.087
AZD6244	MEK	MAPK/ERK_pathway	0.1217
Baicalein	CYP2C9	antimetabolite	0.0777
BEZ235	PI3K	PIK3C	0.1262
BIBW2992	ERBB2_EGFR	EGFR	0.145
Bortezomib	Proteasome_NFkB	NFkB_pathway	0.1279
Bosutinib	SRC	BCR/ABL	0.1607
Carboplatin	DNA_cross-linker	platinum agent	0.0865
CGC-11047	Polyamine_analog	polyamine_analog	0.1244
CGC-11144	Polyamine_analog	polyamine_analog	0.1059
Cisplatin	DNA_cross-linker	platinum agent	0.0952
CPT-11	TopoisomeraseI	topisomerase_inhibitor	0.1
Disulfiram	Aldehyde_dehydrogenase	antimetabolite	0.1078
Docetaxel	TUBB1_BCL2	cell_cycle_inhibitors	0.1146
Doxorubicin	TopoisomeraseII	topisomerase_inhibitor	0.1559
Epirubicin	TopoisomeraseII	topisomerase_inhibitor	0.0943
ERKi-II--FR180304-	ERK1/ERK2	MAPK/ERK_pathway	0.0898
Erlotinib	EGFR	EGFR	0.1323
Etoposide	TopoisomeraseII	topisomerase_inhibitor	0.12
Everolimus	mTOR	mTOR	0.1212
Fascaplysin	CDK	cell_cycle_checkpoint_inhibitors	0.0847
Ftase-inhibitor-I	Farnesyl_transferase	Ras_regulator	NA
Gefitinib	PIK3C	EGFR	0.1392
Geldanamycin	HSP90	HSP90	0.125
Gemcitabine	Pyrimidine_animetabolite	antimetabolite	0.1104
Glycyl-H1152	Rho_kinase	AURKA	0.15
GSK1059615	PI3K	PIK3C	0.1548
GSK1059868	NA	NA	0.1071
GSK1070916	AUR1	cell_cycle_inhibitors	0.1022
GSK1120212	MEK	MAPK/ERK_pathway	0.1071
GSK1838705	IGF1R	IGF1R	0.119
GSK2119563	PIK3CA	PIK3C	0.1364
GSK2126458	PIK3C_A/B/D/G	PIK3C	0.1845
GSK2141795	AKT	AKT	0.1316
GSK461364	PLK1	cell_cycle_inhibitors	0.1706
GSK650394	SGK	SGK	0.1116
GSK923295	CENPE	cell_cycle_inhibitors	0.1413
Ibandronate-sodium-salt	FDPS	FDPS	0.1352
ICRF-193	PLK1_TopoisomeraseII	topisomerase_inhibitor	0.1109
IKK-16	IkB	NFkB_pathway	0.1
Imatinib	BCR/ABL_fusion	BCR/ABL	0.1
Ispinesib	KSP	cell_cycle_inhibitors	0.0921
Ixabepilone	cell_cycle_inhibitors	cell_cycle_inhibitors	0.1145
L-779450	BRAF	MAPK/ERK_pathway	0.0983
Lapatinib	ERBB2_EGFR	EGFR	0.1597
LBH589	HDAC	HDAC	0.139
Lestaurtinib-CEP-701-	FLT-3_TRKA	JAK/STAT_pathway	0.127
Mebendazole	Anthelmintic	antimetabolite	0.1383
Methotrexate	DHFR	antimetabolite	0.0848
MG-132	Proteasome	proteasome_inhibitors	0.1167
MLN4924	NAE	proteasome_inhibitors	0.0975
Nelfinavir	Proteasome	proteasome_inhibitors	0.0885
NSC663284	CDC25	cell_cycle_checkpoint_inhibitors	0.0738
NU6102	CDK1/CCNB	cell_cycle_checkpoint_inhibitors	0.119
Nutlin-3a	MDM2	MDM2	0.1408
Olomoucine-II	CDC2	cell_cycle_checkpoint_inhibitors	0.0931
Oxaliplatin	DNA_cross-linker	platinum agent	0.1029
Oxamflatin	HDAC	HDAC	0.1005
Paclitaxel	cell_cycle_inhibitors	cell_cycle_inhibitors	0.0997
PD98059	MEK	MAPK/ERK_pathway	0.0997
Pemetrexed	DNA_synthesis/repair	antimetabolite	0.0984
PF-2341066	Met/ALK	Met/ALK	0.1071
PF-3084014	y-secretase	proteasome_inhibitors	0.1169
PF-3814735	AURKA_AURKB	cell_cycle_inhibitors	0.1296
PF-4691502	PI3K_pan/mTOR	mTOR	0.1217
Purvalanol-A	CDK1	cell_cycle_checkpoint_inhibitors	0.1052
Rapamycin	mTOR	mTOR	0.15
RP44X	RAS-NET_ELK3	Ras_regulator	0.1133
SB-3CT	MMP2_MMP9	ECM_inhibitors	0.1
Sigma-AKT1-2-inhibitor	AKT1_AKT2	AKT	0.1472
Sorafenib	VEGFR	MAPK/ERK_pathway	0.1342
Sunitinib-Malate	VEGFR	RTK	0.1316
Tamoxifen	ESR1	SERM	0.0978
TCS-PIM-11	PIM-1	JAK/STAT_pathway	0.12
TCS2312-dihydrochloride	CHK1	cell_cycle_checkpoint_inhibitors	0.1465
Temsirolimus	mTOR	mTOR	0.12
Topotecan	TopoisomeraseI	topisomerase_inhibitor	0.1023
Trichostatin-A	HDAC	HDAC	0.105
Triciribine	AKT_ZNF217	AKT	0.1143
Tykerb-IGF1R--1-1-	IGF1R	IGF1R	0.1467
Valproic-acid	HDAC	HDAC	0.1111
Velcade	Proteasome_NFkB	NFkB_pathway	0.0736
Vinorelbine	cell_cycle_inhibitors	cell_cycle_inhibitors	0.1307
Vorinostat	HDAC	HDAC	0.131
VX-680	cell_cycle_inhibitors	AURKA	0.1394
ZM447439	AURKA	cell_cycle_inhibitors	0.0952
