# Supplementary material for: Toward developing a metastatic breast cancer treatment strategy that incorporates history of response to previous treatments
Source: BMC Cancer. 2021 Mar 1;21:212. doi: 10.1186/s12885-021-07912-7 (PMC7923477; doi:10.1186/s12885-021-07912-7)
Supplement: Supplementary file 3 — Additional file 3: Supplemental Table 2. Complete list of recommender system rules with one-to-one drug relationships. “_sens” and “_res” types of relationships were appended to the drug names and correspond to “sensitive” and “resistant” respectively. [file 12885_2021_7912_MOESM3_ESM.xlsx]

## Sheet: Sheet1
Supplemental Table 2
Complete list of recommender system rules with one-to-one drug relationships. “_sens” and “_res” types of relationships were appended to the drug names and correspond to “sensitive” and “resistant” respectively.
If… (LHS, antecedent)	…then (RHS, consequent)	support	confidence	lift
Lapatinib_sens	Erlotinib_sens	0.214	0.938	2.263
Lapatinib_sens	Bortezomib_sens	0.2	0.875	2.042
Lapatinib_sens	GSK2126458_sens	0.214	0.938	2.117
PD98059_sens	Velcade_sens	0.2	0.875	1.75
PD98059_sens	Pemetrexed_res	0.2	0.875	1.655
SB-3CT_sens	Methotrexate_res	0.2	0.875	2.188
SB-3CT_sens	Pemetrexed_res	0.214	0.938	1.774
Bosutinib_res	TCS PIM-11_res	0.2	0.875	2.188
Bosutinib_res	Lapatinib_res	0.2	0.875	1.976
Epirubicin_res	Doxorubicin_res	0.243	0.895	2.61
Everolimus_sens	GSK2141795_sens	0.2	0.824	2.62
Everolimus_sens	PF-3814735_res	0.2	0.824	1.696
Everolimus_sens	GSK2126458_sens	0.2	0.824	1.86
Oxaliplatin_res	Doxorubicin_res	0.243	0.81	2.361
NU6102_res	SB-3CT_res	0.214	0.833	1.768
BIBW2992_sens	Erlotinib_sens	0.243	0.944	2.28
BIBW2992_sens	Bosutinib_sens	0.214	0.833	1.944
BIBW2992_sens	GSK2126458_sens	0.229	0.889	2.007
BIBW2992_sens	SB-3CT_res	0.214	0.833	1.768
GSK2126458_res	GSK2119563_res	0.243	0.944	3.005
GSK2126458_res	GSK1059615_res	0.214	0.833	2.431
GSK2126458_res	Nutlin 3a_res	0.229	0.889	2.393
GSK2126458_res	GSK1059868_res	0.214	0.833	2.16
GSK2126458_res	Sigma AKT1-2 inhibitor_res	0.243	0.944	2.361
GSK2126458_res	Vorinostat_res	0.214	0.833	1.944
GSK2126458_res	Lapatinib_res	0.229	0.889	2.007
GSK2126458_res	Pemetrexed_res	0.214	0.833	1.577
Paclitaxel_res	Docetaxel_res	0.243	0.81	2.464
Olomoucine II_sens	Ixabepilone_sens	0.229	0.842	1.637
ICRF-193_sens	GSK923295_sens	0.229	0.842	1.734
ICRF-193_sens	XRP44X_sens	0.257	0.947	1.95
ICRF-193_sens	Ixabepilone_sens	0.243	0.895	1.74
L-779450_res	Velcade_sens	0.229	0.842	1.684
L-779450_res	Ixabepilone_sens	0.243	0.895	1.74
Bortezomib_res	Lapatinib_res	0.229	0.8	1.806
AS-252424_sens	TCS2312 dihydrochloride_res	0.229	0.8	2.154
AS-252424_sens	ERKi II (FR180304)_sens	0.257	0.9	2.032
GSK1059868_sens	GSK2119563_sens	0.229	0.8	2.074
GSK1059868_sens	GSK2126458_sens	0.243	0.85	1.919
GSK1059868_sens	ERKi II (FR180304)_sens	0.243	0.85	1.919
Sorafenib_res	AZD6244_res	0.229	0.8	1.931
Sorafenib_res	Mebendazole_sens	0.229	0.8	1.806
Vorinostat_sens	Rapamycin_sens	0.243	0.85	2.204
Vorinostat_sens	Valproic acid_sens	0.229	0.8	2.074
Vorinostat_sens	GSK2126458_sens	0.229	0.8	1.806
Disulfiram_sens	Pemetrexed_res	0.243	0.81	1.532
AZD6244_sens	GSK1120212_sens	0.243	0.85	2.288
AZD6244_sens	Sorafenib_sens	0.229	0.8	2
AZD6244_sens	Bosutinib_sens	0.243	0.85	1.983
AZD6244_sens	GSK2126458_sens	0.229	0.8	1.806
AZD6244_sens	ERKi II (FR180304)_sens	0.229	0.8	1.806
AZD6244_sens	PD98059_res	0.229	0.8	1.697
AZD6244_sens	XRP44X_sens	0.229	0.8	1.647
AZD6244_sens	Fascaplysin_res	0.257	0.9	1.8
MLN4924_res	Erlotinib_sens	0.257	0.857	2.069
MLN4924_res	Trichostatin A_res	0.243	0.81	1.954
MLN4924_res	Pemetrexed_res	0.271	0.905	1.712
Trichostatin A_sens	CGC-11144_sens	0.243	0.81	1.717
Baicalein_res	SB-3CT_res	0.243	0.81	1.717
TCS PIM-11_sens	MG-132_sens	0.243	0.81	2.099
TCS PIM-11_sens	Erlotinib_sens	0.257	0.857	2.069
TCS PIM-11_sens	Bosutinib_sens	0.243	0.81	1.889
TCS PIM-11_sens	ERKi II (FR180304)_sens	0.243	0.81	1.828
Sigma AKT1-2 inhibitor_sens	Valproic acid_sens	0.243	0.81	2.099
Sigma AKT1-2 inhibitor_sens	GSK2126458_sens	0.271	0.905	2.043
MG-132_res	TCS PIM-11_res	0.257	0.857	2.143
Glycyl H1152_sens	VX-680_sens	0.257	0.857	2.727
VX-680_sens	Glycyl H1152_sens	0.257	0.818	2.727
Glycyl H1152_sens	ZM447439_sens	0.243	0.81	2.361
Glycyl H1152_sens	Bosutinib_sens	0.243	0.81	1.889
Glycyl H1152_sens	Ispinesib_sens	0.243	0.81	1.717
Glycyl H1152_sens	XRP44X_sens	0.257	0.857	1.765
Glycyl H1152_sens	Ixabepilone_sens	0.286	0.952	1.852
Glycyl H1152_sens	Pemetrexed_res	0.243	0.81	1.532
IKK 16_sens	GSK923295_sens	0.243	0.81	1.667
IKK 16_sens	Bosutinib_sens	0.243	0.81	1.889
IKK 16_sens	SB-3CT_res	0.243	0.81	1.717
IKK 16_sens	XRP44X_sens	0.243	0.81	1.667
IKK 16_sens	Velcade_sens	0.257	0.857	1.714
IKK 16_sens	Ixabepilone_sens	0.243	0.81	1.574
5-FdUR_sens	5-FU_sens	0.243	0.81	2.099
5-FdUR_sens	Gemcitabine_sens	0.257	0.857	1.935
5-FdUR_sens	GSK1070916_res	0.257	0.857	1.875
Erlotinib_res	AG1478_res	0.257	0.818	2.121
Erlotinib_res	Gefitinib_res	0.257	0.818	2.045
Erlotinib_res	TCS PIM-11_res	0.257	0.818	2.045
Erlotinib_res	MLN4924_sens	0.257	0.818	2.045
Erlotinib_res	Lapatinib_res	0.271	0.864	1.95
Methotrexate_sens	SB-3CT_res	0.271	0.864	1.832
Methotrexate_sens	PD98059_res	0.257	0.818	1.736
Ibandronate sodium salt_sens	Bosutinib_sens	0.243	0.81	1.889
Ibandronate sodium salt_sens	Lapatinib_res	0.243	0.81	1.828
Ibandronate sodium salt_sens	Velcade_sens	0.271	0.905	1.81
Ibandronate sodium salt_sens	Fascaplysin_res	0.243	0.81	1.619
Ibandronate sodium salt_sens	Ixabepilone_sens	0.257	0.857	1.667
Valproic acid_res	Sigma AKT1-2 inhibitor_res	0.257	0.818	2.045
Valproic acid_res	Vorinostat_res	0.271	0.864	2.015
Valproic acid_res	Lapatinib_res	0.257	0.818	1.848
Valproic acid_res	SB-3CT_res	0.257	0.818	1.736
Valproic acid_res	Fascaplysin_res	0.257	0.818	1.636
Valproic acid_res	Pemetrexed_res	0.257	0.818	1.548
Temsirolimus_res	Everolimus_res	0.257	0.818	2.203
Temsirolimus_res	PD98059_res	0.257	0.818	1.736
BEZ235_res	Lapatinib_res	0.271	0.864	1.95
BEZ235_res	Pemetrexed_res	0.257	0.818	1.548
LBH589_sens	Oxamflatin_sens	0.271	0.864	2.325
LBH589_sens	Pemetrexed_res	0.257	0.818	1.548
GSK2119563_res	Sigma AKT1-2 inhibitor_res	0.257	0.818	2.045
GSK2119563_res	Vorinostat_res	0.257	0.818	1.909
GSK2119563_res	Fascaplysin_res	0.257	0.818	1.636
Etoposide_res	ICRF-193_res	0.257	0.818	1.975
NSC663284_sens	Velcade_sens	0.257	0.818	1.636
Temsirolimus_sens	GSK2126458_sens	0.257	0.818	1.848
Temsirolimus_sens	Pemetrexed_res	0.257	0.818	1.548
GSK650394_res	CGC-11144_sens	0.257	0.818	1.736
TCS2312 dihydrochloride_sens	Bortezomib_sens	0.257	0.818	1.909
TCS2312 dihydrochloride_sens	Ixabepilone_sens	0.271	0.864	1.679
TCS2312 dihydrochloride_sens	Pemetrexed_res	0.257	0.818	1.548
Topotecan_sens	CPT-11_sens	0.3	0.875	2.188
VX-680_sens	XRP44X_sens	0.271	0.864	1.778
VX-680_sens	Ixabepilone_sens	0.257	0.818	1.591
Imatinib_sens	CGC-11144_sens	0.271	0.826	1.752
Tykerb:IGF1R (1:1)_res	PD98059_res	0.271	0.826	1.752
Triciribine_res	Fascaplysin_res	0.3	0.913	1.826
Tykerb:IGF1R (1:1)_sens	GSK2119563_sens	0.271	0.826	2.142
Tykerb:IGF1R (1:1)_sens	Erlotinib_sens	0.271	0.826	1.994
Tykerb:IGF1R (1:1)_sens	GSK2126458_sens	0.271	0.826	1.865
Oxamflatin_res	LBH589_res	0.271	0.826	2.224
Oxamflatin_res	SB-3CT_res	0.286	0.87	1.845
Oxamflatin_res	Fascaplysin_res	0.286	0.87	1.739
Lestaurtinib_sens	XRP44X_sens	0.286	0.87	1.79
Lestaurtinib_sens	Ixabepilone_sens	0.286	0.87	1.691
PF-2341066_sens	XRP44X_sens	0.271	0.826	1.701
PF-2341066_sens	Ixabepilone_sens	0.286	0.87	1.691
Purvalanol A_res	Mebendazole_sens	0.286	0.833	1.882
Purvalanol A_res	CGC-11144_sens	0.286	0.833	1.768
GSK650394_sens	Ixabepilone_sens	0.286	0.833	1.62
ZM447439_sens	Velcade_sens	0.286	0.833	1.667
Nutlin 3a_sens	GSK2119563_sens	0.286	0.8	2.074
Nutlin 3a_sens	GSK2126458_sens	0.329	0.92	2.077
GSK1059615_sens	Geldanamycin_sens	0.329	0.821	1.742
BIBW2992_res	Lapatinib_res	0.329	0.92	2.077
BIBW2992_res	CGC-11144_sens	0.286	0.8	1.697
BIBW2992_res	Pemetrexed_res	0.286	0.8	1.514
AG1478_res	Gefitinib_res	0.314	0.815	2.037
AG1478_res	Vinorelbine_sens	0.314	0.815	1.678
Docetaxel_sens	Paclitaxel_sens	0.371	0.897	1.902
Carboplatin_sens	Cisplatin_sens	0.329	0.852	1.988
Lestaurtinib_res	Velcade_sens	0.3	0.808	1.615
Sunitinib Malate_sens	XRP44X_sens	0.314	0.846	1.742
Sunitinib Malate_sens	Ixabepilone_sens	0.314	0.846	1.645
Glycyl H1152_res	VX-680_res	0.329	0.885	2.293
VX-680_res	Glycyl H1152_res	0.329	0.852	2.293
Glycyl H1152_res	SB-3CT_res	0.314	0.846	1.795
TCS2312 dihydrochloride_res	Olomoucine II_res	0.3	0.808	1.95
Oxamflatin_sens	Ixabepilone_sens	0.3	0.808	1.571
Oxamflatin_sens	Pemetrexed_res	0.314	0.846	1.601
Everolimus_res	PD98059_res	0.3	0.808	1.713
Everolimus_res	Fascaplysin_res	0.3	0.808	1.615
LBH589_res	Sigma AKT1-2 inhibitor_res	0.3	0.808	2.019
LBH589_res	Vorinostat_res	0.3	0.808	1.885
LBH589_res	Fascaplysin_res	0.329	0.885	1.769
Doxorubicin_sens	CPT-11_sens	0.329	0.821	2.054
CPT-11_sens	Doxorubicin_sens	0.329	0.821	2.054
Doxorubicin_sens	Oxaliplatin_sens	0.343	0.857	1.875
5-FU_sens	Oxaliplatin_sens	0.329	0.852	1.863
GSK2119563_sens	GSK2126458_sens	0.371	0.963	2.174
GSK2126458_sens	GSK2119563_sens	0.371	0.839	2.174
VX-680_res	TCS PIM-11_res	0.314	0.815	2.037
VX-680_res	GSK1070916_res	0.329	0.852	1.863
VX-680_res	SB-3CT_res	0.314	0.815	1.728
5-FdUR_res	Pemetrexed_res	0.314	0.815	1.542
MG-132_sens	Pemetrexed_res	0.329	0.852	1.612
Etoposide_sens	Ispinesib_sens	0.343	0.857	1.818
Etoposide_sens	Fascaplysin_res	0.329	0.821	1.643
Etoposide_sens	Ixabepilone_sens	0.329	0.821	1.597
Epirubicin_sens	XRP44X_sens	0.314	0.815	1.678
NU6102_sens	Fascaplysin_res	0.314	0.815	1.63
Methotrexate_res	Pemetrexed_res	0.343	0.857	1.622
Sigma AKT1-2 inhibitor_res	PD98059_res	0.329	0.821	1.742
Sigma AKT1-2 inhibitor_res	Fascaplysin_res	0.329	0.821	1.643
Sigma AKT1-2 inhibitor_res	Ixabepilone_sens	0.329	0.821	1.597
Sigma AKT1-2 inhibitor_res	Pemetrexed_res	0.329	0.821	1.554
TCS PIM-11_res	GSK1070916_res	0.329	0.821	1.797
GSK461364_sens	GSK923295_sens	0.371	0.813	1.673
AS-252424_res	PD98059_res	0.329	0.821	1.742
AZD6244_res	Pemetrexed_res	0.343	0.828	1.566
Mebendazole_sens	Ixabepilone_sens	0.357	0.806	1.568
Vorinostat_res	Fascaplysin_res	0.343	0.8	1.6
Bortezomib_sens	Velcade_sens	0.371	0.867	1.733
Bortezomib_sens	Pemetrexed_res	0.343	0.8	1.514
Lapatinib_res	Ixabepilone_sens	0.357	0.806	1.568
Lapatinib_res	Pemetrexed_res	0.371	0.839	1.587
CGC-11144_sens	Velcade_sens	0.386	0.818	1.636
CGC-11144_sens	Pemetrexed_res	0.386	0.818	1.548
Ispinesib_sens	Ixabepilone_sens	0.443	0.939	1.827
Ixabepilone_sens	Ispinesib_sens	0.443	0.861	1.827
SB-3CT_res	PD98059_res	0.386	0.818	1.736
PD98059_res	SB-3CT_res	0.386	0.818	1.736
XRP44X_sens	Ixabepilone_sens	0.4	0.824	1.601
